# Supplementary material for: Reconstructing single-cell karyotype alterations in colorectal cancer identifies punctuated and gradual diversification patterns
Source: Nat Genet. 2021 Jul 1;53(8):1187–95. doi: 10.1038/s41588-021-00891-2 (PMC8346364; doi:10.1038/s41588-021-00891-2)
Supplement: Supplementary file 3 — Supplementary Tables 1 and 2 [file 41588_2021_891_MOESM3_ESM.xlsx]

## Sheet: Table 1
	ID	Sequence
	hH2BC_UHA	aacgctcttcatacgcttacttggaatgtttacttggtgacaactgtgcagtttgtcttccaattaactaagaggtactctccatccctcattagcataaaagccctataagtagcagaaatccgctctttactttcgacacatttctggtgttttaagatgcctgagccagccaagtctgctcccgccccgaagaagggctccaagaaggcagtgaccaaagcgcagaagaaagatggcaagaagcgcaagcgcagccgcaaggagagttactctgtgtacgtgtacaaggtgctgaaacaggtccatcccgacactggcatctcttccaaggccatgggcatcatgaattctttcgttaacgacatatttgagcgcatcgcgggcgaggcttcccgc…
	hH2BC_DHA	cgcgctcttcgtgaacattccaagtaagcgtcttaacacctaaccccaaaggctcttttaagagccacccagatacccactaaaagagctgtggccagacgccaaattttatttggcggcggaggggtattagaatataggaactggagaggggtggggacaagtgttgcagcttagagagggacaaagggtcctgaacccgaaagaagccagccattaaaaatggctttggggtcaattcgttgtgcttaaatttaaaatggagacaagcggccattttgctaactcggcgttcccggaagaaaccgcaggctcgcttaggtttcagacccagctgtctgtccctgtctacgtcgccaggatcaacggttgccgtaatgtcataatttcgccaccagc…
	TVBB-Dendra2	ttttaaatcaatctaaagtatatatgagtaaacttggtctgacagttaccaatgcttaatcagtgaggcacctatctcagcgatctgtctatttcgttcatccatagttgcctgactccccgtcgtgtagataactacgatacgggagggcttaccatctggccccagtgctgcaatgataccgcgagacccacgctcaccggctccagatttatcagcaataaaccagccagccggaagggccgagcgcagaagtggtcctgcaactttatccgcctccatccagtctattaattgttgccgggaagctagagtaagtagttcgccagttaatagtttgcgcaacgttgttgccattgctacaggcatcgtggtgtcacgctcgtcgtttggtatggc…
	gRNA_hHIST1H2BC_Up	CACCGCTTACTTGGAATGTTTACT
	gRNA_hHIST1H2BC_Dn	AAACAGTAAACATTCCAAGTAAGC
	hH2BC_GenTyp_UHA_F	CCTCATTTGCATAGCTCTGCCC
	hH2BC_GenTyp_UHA_R	TAAGCTGCAACACTTGTCCCCA
	hH2BC_GenTyp_DHA_F	AGCGCAGAAGAAAGATGGCAAG
	hH2BC_GenTyp_DHA_R	AAACCCAGGAGACACACCCTTC

## Sheet: Table 2
		Manuscript figure	Dataset ID	Dataset name	PDTO/gland size	# Handpicked cells	# sequenced cells	# succesfully sequenced cells	Imaged (Yes/No)	Comments
	single cells from clonal PDTOs
	PDTO-9	Figure 1b/Extended data Figure 1a	31032019	PDTO-9 #3	67	66	60	62	No
		Figure 2c	09042019_2	PDTO-9 #5	13	13	13	12	Yes
		Figure 3a,b/ Extended data fig. 5/ Supplementary file 3	09042019_1	PDTO-9 #4	25	25	25	25	Yes	4 single cells also sequenced at 15x (Cell No. 2 (SC10)-3 (SC17)) or 30× (Cell No. 1 (SC11) and 15 (SC15)) coverage. Reciprocal hopeful monsters (SC13 and SC23)
		Figure 4a / Extended data Fig. 3b / Supplementary file 3	04032020	PDTO-9 #7	19	19	18	18	Yes	Hopeful monsters (SC03, SC15 and SC18)
		Extended data Figure 1b	10032019	PDTO-9 #2	72	71	67	64	No
		Extended data Figure 1c	04022020	PDTO-9 #6	37	37	36	33	No
		Extended data Figure 1d	07092020	PDTO-9 #8	91	85	85	85	No	Hopeful monsters (SC56)
		Extended data Figure 6	27112018	PDTO-9 #1	23	22	21	21	Yes	Hopeful monsters (SC06)
	PDTO-19b	Figure 1c / Extended data Figure 2a, 3a	09102018	PDTO-19b #1	67	66	60	58	No	Reciprocal polyploid hopeful monsters (SC14 and SC23)
		Extended data Figure 2b	25062020	PDTO-19b #3	45	44	44	40	No
		Extended data Figure 2c	28062020	PDTO-19b #4	70	58	58	52	No	Hopeful monsters (SC15 and SC16)
		Extended data Figure 2d	24082018	PDTO-19b #2	29	28	25	21	No	Hopeful monsters (SC26)
	single cells of cancerous colon glands
	C274	Figure 6a / Extended data Figure 9a	20052020	C274 #2	251	127	127	112
		Extended data Figure 9b	22042020	C274 #1	no count	54	54	47
	single cells of a non-cancerous colon gland
	C575B	Figure 6b	5122020	C575B #1	~400	143	77	77
		Manuscript figure	Dataset ID	# Divisions	Division ID
	Photoconverted divisions
	PDTO-9	Figure 2b/supplementary file 1	normal	37	X5.11042019; X3.02102018; d2; d116; d24; X3.11102018; d89; d101; X4.08112018; X4.03062019; X1.08112018; X1.09102018; d104; X2.06112018; X2.14052019; X2.25102018; d37; d16; X2.13112018; X3.06112018; d20; d88; d108; d39; d38; d87; X3.27112018; d91; d25; d11; d7; d10; d22; d105; X3.29112018; SC.31072018; X3.13112018
		Figure 2b/supplementary file 1	chromatin bridge	18	X1.12042019; X3.27092018; X4.11042019; X4.27092018; X2.27092018; d23; d53; d49; X2.24052019; X4.20112018; d57; d110; X2.27112018; X2.04122018; d26; d118; X2.07052019; d75
		Figure 2b/supplementary file 1	lagging chromatin	9	d17; d56;d64; X4.18122018; d81; X3.22112018;X2.04102018;d131;X3.04102018
		Figure 4b, I	mitotic slippage	1	M4
		Figure 4b, II	mitotic slippage	1	M3
		Manuscript figure	Dataset ID	# Clonal bulk PDTOs
	clonal PDTOs
	PDTO-9	Figure 5e	#1-bulk-18012021	79
	PDTO-9	Extended data Figure 8e	#2-bulk-18012021	34
